# Supplementary material for: Green Waste Compost Impacts Microbial Functions Related to Carbohydrate Use and Active Dispersal in Plant Pathogen-Infested Soil
Source: Microb Ecol. 2024 Feb 17;87(1):44. doi: 10.1007/s00248-024-02361-8 (PMC10874327; doi:10.1007/s00248-024-02361-8)
Supplement: Supplementary file 5 — Supplementary file5 (XLSX 77 KB) [file 248_2024_2361_MOESM5_ESM.xlsx]

## Sheet: Supplementary Table 1
Supplementary Table 1. Quantitative PCR data from greenhouse and growth chamber experiments
					Estimated concentration of qPCR target				Summary statistics for each qPCR run
Sample name	Experiment	Timepoint	Treatment	qPCR run	Bacteria (ng/µL)	F. oxysporum f. sp. lactucae (ng/µL)		qPCR plate	Efficiency	R2	neg. control (water)	neg control (F. oxysporum)
ch3-1	Greenhouse	3 weeks	compost (10%)	A	2.75169	0.0025071		A (bacteria)	94.469	0.99	ND	NA
ch3-2	Greenhouse	3 weeks	compost (10%)	A	3.19058	0.008563		B (bacteria)	100.21	0.99	ND	NA
ch3-3	Greenhouse	3 weeks	compost (10%)	A	1.81243	0.00410351		C (bacteria)	103.02	0.99	ND	NA
c3-2	Greenhouse	3 weeks	compost (5%)	A	3.09381	0.00886595		D (bacteria)	108.4	0.99	ND	NA
c3-3	Greenhouse	3 weeks	compost (5%)	A	2.37617	0.00836866		A (F. oxysporum)	91.464	0.99	ND	ND
c3-4	Greenhouse	3 weeks	compost (5%)	A	2.23267	0.00801272		B (F. oxysporum)	98.435	0.99	ND	ND
f3-1	Greenhouse	3 weeks	fallow	A	1.71295	0.0116442		C (F. oxysporum)	91.958	0.99	ND	ND
f3-2	Greenhouse	3 weeks	fallow	A	1.43858	0.0126967		D (F. oxysporum)	93.6	0.99	ND	ND
f3-3	Greenhouse	3 weeks	fallow	A	1.77476	0.0165971
fn3-1	Greenhouse	3 weeks	fallow (no F. oxysporum)	A	1.71839	NA
fn3-2	Greenhouse	3 weeks	fallow (no F. oxysporum)	A	1.68933	NA
fn3-3	Greenhouse	3 weeks	fallow (no F. oxysporum)	A	1.44205	NA
ch8-1	Greenhouse	8 weeks	compost (10%)	B	4.83919	0.000390239
ch8-2	Greenhouse	8 weeks	compost (10%)	B	4.03415	0.00160018
ch8-3	Greenhouse	8 weeks	compost (10%)	B	3.14703	0.000814653
c8-2	Greenhouse	8 weeks	compost (5%)	B	3.32297	0.00220617
c8-3	Greenhouse	8 weeks	compost (5%)	B	3.06583	0.00163929
c8-4	Greenhouse	8 weeks	compost (5%)	B	4.15062	0.0024728
f8-1	Greenhouse	8 weeks	fallow	B	2.15573	0.00481416
f8-2	Greenhouse	8 weeks	fallow	B	2.66439	0.0100622
f8-3	Greenhouse	8 weeks	fallow	B	1.9497	0.00645559
fn8-1	Greenhouse	8 weeks	fallow (no F. oxysporum)	B	2.66749	NA
fn8-2	Greenhouse	8 weeks	fallow (no F. oxysporum)	B	2.33516	NA
fn8-3	Greenhouse	8 weeks	fallow (no F. oxysporum)	B	2.08269	NA
chP-1	Growth chamber 1	3 weeks	compost (10%)	C	3.66382	0.128421
chP-2	Growth chamber 1	3 weeks	compost (10%)	C	4.02838	0.0834247
chP-3	Growth chamber 1	3 weeks	compost (10%)	C	2.33636	0.132254
fP-1	Growth chamber 1	3 weeks	fallow	C	2.61469	0.213234
fP-2	Growth chamber 1	3 weeks	fallow	C	2.4512	0.262587
fP-3	Growth chamber 1	3 weeks	fallow	C	2.21724	0.335671
10_1	Growth chamber 2	3 weeks	compost (10%)	D	1.15696	0.024135
10_2	Growth chamber 2	3 weeks	compost (10%)	D	1.52477	0.0426896
10_3	Growth chamber 2	3 weeks	compost (10%)	D	0.655193	0.0274183
fus_1	Growth chamber 2	3 weeks	fallow	D	2.32182	0.0730985
fus_2	Growth chamber 2	3 weeks	fallow	D	1.44096	0.0468343
fus_3	Growth chamber 2	3 weeks	fallow	D	1.33945	0.0821882

## Sheet: Supplementary Table 2 
Supplementary Table 2. Sequence classification using Kraken 2
							Kraken2 classification
Sample name	Sequence length (mean)	Sequence length (SD)	Experiment	Timepoint	Treatment	Raw sequences (filtered)	Classified	Bacteria	Archaea	Eukaryota	Viruses
ch3-1	1811.27	936.063	Greenhouse	3 weeks	compost (10%)	130846	95711	94575	482	557	97
ch3-2	1567.35	841.023	Greenhouse	3 weeks	compost (10%)	233820	162689	159982	2202	300	205
ch3-3	2002.22	900.938	Greenhouse	3 weeks	compost (10%)	290067	214188	211740	1204	769	475
c3-2	1830.88	1004.49	Greenhouse	3 weeks	compost (5%)	180655	129958	128702	765	354	137
c3-3	1653.5	933.479	Greenhouse	3 weeks	compost (5%)	121599	87896	86968	486	319	123
c3-4	1537.52	864.249	Greenhouse	3 weeks	compost (5%)	289638	198098	195561	1134	1225	178
f3-1	1760.5	1095.4	Greenhouse	3 weeks	fallow	161605	116049	115022	708	270	49
f3-2	1790.64	990.199	Greenhouse	3 weeks	fallow	202360	129641	128118	1147	293	83
f3-3	1900.99	932.678	Greenhouse	3 weeks	fallow	139973	99928	98934	736	209	49
fn3-1	1335.6	845.743	Greenhouse	3 weeks	fallow (no F. oxysporum)	268465	176194	174785	1041	292	76
fn3-2	1509.4	948.564	Greenhouse	3 weeks	fallow (no F. oxysporum)	240187	154686	151845	1160	1596	85
fn3-3	1541.31	687.582	Greenhouse	3 weeks	fallow (no F. oxysporum)	224498	153052	151615	1082	290	65
ch8-1	1854.53	1001.67	Greenhouse	8 weeks	compost (10%)	247555	159788	158023	826	765	174
ch8-2	2361.06	1258.95	Greenhouse	8 weeks	compost (10%)	213959	148681	147120	820	583	158
ch8-3	1747.24	984.323	Greenhouse	8 weeks	compost (10%)	235363	153001	151218	875	809	99
c8-2	1965.3	1048.15	Greenhouse	8 weeks	compost (5%)	146538	98799	97243	710	768	78
c8-3	1756.65	969.534	Greenhouse	8 weeks	compost (5%)	215110	140337	132772	6698	773	94
c8-4	1948.3	1096.93	Greenhouse	8 weeks	compost (5%)	234961	150068	148152	1156	609	151
f8-1	1874.21	932.678	Greenhouse	8 weeks	fallow	452883	307557	304049	2664	688	156
f8-2	1342.45	831.067	Greenhouse	8 weeks	fallow	118681	64884	63494	756	600	34
f8-3	1474.77	819.866	Greenhouse	8 weeks	fallow	414575	252922	249213	2311	1266	132
fn8-1	1937.65	1059.22	Greenhouse	8 weeks	fallow (no F. oxysporum)	281885	182508	179950	1962	477	119
fn8-2	2056.93	1071.15	Greenhouse	8 weeks	fallow (no F. oxysporum)	187818	130442	128775	1111	493	63
fn8-3	1794.85	1002.47	Greenhouse	8 weeks	fallow (no F. oxysporum)	267677	174124	171503	1635	889	97
chP-1	1900.63	1017.63	Growth chamber 1	3 weeks	compost (10%)	268922	184068	177180	6240	523	125
chP-2	2178.28	1169	Growth chamber 1	3 weeks	compost (10%)	200216	143048	140214	2339	385	110
chP-3	1933.43	1046.91	Growth chamber 1	3 weeks	compost (10%)	239984	166286	163104	2653	412	117
fP-1	2274.33	1182.31	Growth chamber 1	3 weeks	fallow	206559	146340	144622	1289	346	83
fP-2	2051.59	1084.1	Growth chamber 1	3 weeks	fallow	184351	127190	125651	1157	307	75
fP-3	1806.84	1060.65	Growth chamber 1	3 weeks	fallow	427800	293827	291053	2094	542	138
10_1	2145.05	994.515	Growth chamber 2	3 weeks	compost (10%)	339381	244770	239741	4192	661	176
10_2	2431.05	1013.35	Growth chamber 2	3 weeks	compost (10%)	261021	187054	184212	2158	567	117
10_3	2074.41	1063	Growth chamber 2	3 weeks	compost (10%)	191558	137416	134545	2399	341	131
fus_1	2139.72	978.972	Growth chamber 2	3 weeks	fallow	385960	245231	241926	2171	956	178
fus_2	2652.26	1197.55	Growth chamber 2	3 weeks	fallow	229270	165189	163128	1379	573	109
fus_3	2362.59	1057.87	Growth chamber 2	3 weeks	fallow	301677	206389	203593	2016	663	117

## Sheet: Supplementary Table 3
Supplementary Tabl 3. Differentially abundant bacterial taxa
Taxona	log2FoldChangeb	lfcSEc	P-value (adjusted)d	Datasete	Response
Lysinibacillus	5.36066	0.280174	6.39625e-79	Greenhouse week 3	+
Peribacillus	3.68313	0.292758	6.46158e-34	Greenhouse week 3	+
Kurthia	7.58942	0.684725	2.40318e-26	Greenhouse week 3	+
Viridibacillus	7.92176	0.764458	4.11309e-23	Greenhouse week 3	+
Sporosarcina	3.80904	0.368104	4.11309e-23	Greenhouse week 3	+
Microvirga	2.24675	0.219094	9.01587e-23	Greenhouse week 3	+
Parageobacillus	5.5419	0.556022	1.45681e-21	Greenhouse week 3	+
Rummeliibacillus	11.7278	1.20064	9.27156e-21	Greenhouse week 3	+
Staphylococcus	2.77998	0.285023	9.50226e-21	Greenhouse week 3	+
Pontibacter	2.34614	0.258926	6.20308e-18	Greenhouse week 3	+
Psychrobacillus	2.97344	0.330187	9.38224e-18	Greenhouse week 3	+
Noviherbaspirillum	2.76338	0.307611	1.05043e-17	Greenhouse week 3	+
Solibacillus	4.38784	0.514847	5.75957e-16	Greenhouse week 3	+
Collimonas	2.3866	0.300967	7.52846e-14	Greenhouse week 3	+
Adhaeribacter	2.18412	0.281583	2.79188e-13	Greenhouse week 3	+
Ligilactobacillus	5.25615	0.6849	4.98842e-13	Greenhouse week 3	+
Sinorhizobium	1.53953	0.203951	1.24303e-12	Greenhouse week 3	+
Herbaspirillum	2.00964	0.275058	7.32656e-12	Greenhouse week 3	+
Lysobacter	1.4141	0.195642	1.23835e-11	Greenhouse week 3	+
Janthinobacterium	2.05496	0.286529	1.77514e-11	Greenhouse week 3	+
Planococcus	2.72787	0.380992	1.84513e-11	Greenhouse week 3	+
Heyndrickxia	3.89079	0.546225	2.30322e-11	Greenhouse week 3	+
Weizmannia	3.72097	0.527399	3.59375e-11	Greenhouse week 3	+
Virgibacillus	2.65625	0.387717	1.4667e-10	Greenhouse week 3	+
Massilia	1.94172	0.285501	1.99318e-10	Greenhouse week 3	+
Ureibacillus	6.85289	1.07698	3.65104e-09	Greenhouse week 3	+
Thermoactinomyces	4.41134	0.757123	1.0066e-07	Greenhouse week 3	+
Bacillus	1.39116	0.243834	1.99024e-07	Greenhouse week 3	+
Niallia	2.7202	0.488499	4.25344e-07	Greenhouse week 3	+
Aeromicrobium	1.26207	0.22771	4.7725e-07	Greenhouse week 3	+
Listeria	2.56662	0.47231	8.52384e-07	Greenhouse week 3	+
Rhodococcus	1.18031	0.217538	8.65576e-07	Greenhouse week 3	+
Luteitalea	-1.12027	0.207692	1.00274e-06	Greenhouse week 3	-
Herminiimonas	3.02482	0.56801	1.42299e-06	Greenhouse week 3	+
Chryseobacterium	1.71047	0.328434	2.61849e-06	Greenhouse week 3	+
Paenisporosarcina	2.46039	0.473802	2.76099e-06	Greenhouse week 3	+
Alkalihalobacillus	2.46875	0.480206	3.54509e-06	Greenhouse week 3	+
Hymenobacter	1.27386	0.248819	3.86713e-06	Greenhouse week 3	+
Duganella	1.6451	0.327199	6.1055e-06	Greenhouse week 3	+
Neobacillus	1.62497	0.331086	1.10418e-05	Greenhouse week 3	+
Mucilaginibacter	1.28814	0.265078	1.37778e-05	Greenhouse week 3	+
Undibacterium	2.10181	0.435768	1.61426e-05	Greenhouse week 3	+
Anatilimnocola	-1.68404	0.365387	4.51848e-05	Greenhouse week 3	-
Priestia	-1.0304	0.224714	4.94334e-05	Greenhouse week 3	-
Streptococcus	1.48014	0.339178	0.000130727	Greenhouse week 3	+
Nocardia	1.03255	0.236524	0.000130727	Greenhouse week 3	+
Urbifossiella	-1.03645	0.237528	0.000130727	Greenhouse week 3	-
Ramlibacter	1.02049	0.235241	0.000142778	Greenhouse week 3	+
Gemmatirosa	-0.956981	0.220963	0.000142778	Greenhouse week 3	-
Gemmata	-1.01291	0.233899	0.000142778	Greenhouse week 3	-
Phenylobacterium	1.07229	0.250112	0.000170257	Greenhouse week 3	+
Sutcliffiella	2.05611	0.507667	0.000468134	Greenhouse week 3	+
Rufibacter	1.19625	0.295528	0.000468134	Greenhouse week 3	+
Geobacillus	2.9474	0.740453	0.000610877	Greenhouse week 3	+
Frigoriglobus	-1.0404	0.261652	0.000610877	Greenhouse week 3	-
Lacipirellula	-0.967778	0.246127	0.000721998	Greenhouse week 3	-
Usitatibacter	-1.12278	0.30187	0.00168156	Greenhouse week 3	-
Sphingobacterium	1.26534	0.343276	0.00185271	Greenhouse week 3	+
Nitrobacter	-1.04586	0.283432	0.00185271	Greenhouse week 3	-
Arthrobacter	0.810863	0.221751	0.00204433	Greenhouse week 3	+
Frateuria	2.54787	0.701043	0.00219256	Greenhouse week 3	+
Anoxybacillus	1.47245	0.42074	0.0036065	Greenhouse week 3	+
Pyxidicoccus	0.882488	0.254947	0.00409337	Greenhouse week 3	+
Thermobacillus	1.51736	0.442452	0.00453649	Greenhouse week 3	+
Rhodoplanes	-0.925376	0.274783	0.00559827	Greenhouse week 3	-
Fictibacillus	-0.822866	0.252344	0.00807731	Greenhouse week 3	-
Spirosoma	0.953582	0.296064	0.00915627	Greenhouse week 3	+
Flavisolibacter	0.896761	0.278958	0.00921826	Greenhouse week 3	+
Microbacterium	0.761451	0.237254	0.00925199	Greenhouse week 3	+
Sorangium	-0.651625	0.213286	0.0154238	Greenhouse week 3	-
Clostridium	0.782661	0.257882	0.016264	Greenhouse week 3	+
Gemmatimonas	-0.753322	0.249431	0.0166121	Greenhouse week 3	-
Nordella	-1.04145	0.344672	0.0166121	Greenhouse week 3	-
Achromobacter	0.704157	0.23769	0.0197939	Greenhouse week 3	+
Pedobacter	0.826717	0.279974	0.0201514	Greenhouse week 3	+
Nitrospira	-1.07501	0.365649	0.0207287	Greenhouse week 3	-
Roseomonas	0.663983	0.230711	0.0249488	Greenhouse week 3	+
Limnoglobus	-0.801181	0.279169	0.0252698	Greenhouse week 3	-
Lentzea	-0.936549	0.342276	0.0377595	Greenhouse week 3	-
Acinetobacter	0.961348	0.354236	0.0390146	Greenhouse week 3	+
Chitinophaga	0.750826	0.276738	0.0390146	Greenhouse week 3	+
Hyphomicrobium	-0.773742	0.284843	0.0390146	Greenhouse week 3	-
Opitutus	-0.861145	0.318359	0.0395068	Greenhouse week 3	-
Agromyces	0.666827	0.249901	0.0435548	Greenhouse week 3	+
Thermaerobacter	0.962159	0.364061	0.0464257	Greenhouse week 3	+
Diaminobutyricimonas	0.772503	0.294016	0.0480201	Greenhouse week 3	+
Actinomarinicola	-0.815016	0.311125	0.0485728	Greenhouse week 3	-
Rubrobacter	-0.555026	0.212884	0.0493966	Greenhouse week 3	-
Miltoncostaea	-0.700773	0.268901	0.0493966	Greenhouse week 3	-
Lysinibacillus	5.84208	0.21253	1.51456e-163	Greenhouse week 8	+
Rummeliibacillus	9.8617	0.614144	1.57743e-55	Greenhouse week 8	+
Viridibacillus	8.18483	0.515212	1.63876e-54	Greenhouse week 8	+
Kurthia	8.28276	0.539618	5.58432e-51	Greenhouse week 8	+
Parageobacillus	3.77149	0.259384	8.41445e-46	Greenhouse week 8	+
Sporosarcina	3.74337	0.258332	1.44651e-45	Greenhouse week 8	+
Solibacillus	4.8339	0.352692	8.36731e-41	Greenhouse week 8	+
Pontibacter	2.94087	0.219925	6.86176e-39	Greenhouse week 8	+
Staphylococcus	2.73547	0.210293	7.64844e-37	Greenhouse week 8	+
Microvirga	2.16923	0.168271	3.14361e-36	Greenhouse week 8	+
Psychrobacillus	3.26187	0.255402	1.34223e-35	Greenhouse week 8	+
Weizmannia	4.89922	0.404445	4.66199e-32	Greenhouse week 8	+
Noviherbaspirillum	2.80906	0.249056	8.01267e-28	Greenhouse week 8	+
Virgibacillus	2.79779	0.255386	2.79801e-26	Greenhouse week 8	+
Ureibacillus	6.06644	0.557464	5.8292e-26	Greenhouse week 8	+
Adhaeribacter	2.35097	0.221792	1.16312e-24	Greenhouse week 8	+
Herbaspirillum	1.90198	0.189298	3.4568e-22	Greenhouse week 8	+
Hymenobacter	1.62409	0.165382	3.19326e-21	Greenhouse week 8	+
Pseudocnuella	1.87572	0.192221	5.59235e-21	Greenhouse week 8	+
Collimonas	1.9853	0.207222	3.0121e-20	Greenhouse week 8	+
Flavisolibacter	2.20985	0.232104	5.09981e-20	Greenhouse week 8	+
Janthinobacterium	1.73739	0.182917	6.05241e-20	Greenhouse week 8	+
Heyndrickxia	3.07883	0.324886	7.12318e-20	Greenhouse week 8	+
Listeria	3.28281	0.349744	1.61531e-19	Greenhouse week 8	+
Paenisporosarcina	3.652	0.396574	8.22668e-19	Greenhouse week 8	+
Geobacillus	2.3753	0.25875	1.03575e-18	Greenhouse week 8	+
Peribacillus	4.01078	0.442116	2.70607e-18	Greenhouse week 8	+
Thermoactinomyces	5.44778	0.612272	1.27129e-17	Greenhouse week 8	+
Niallia	2.88821	0.333344	9.77105e-17	Greenhouse week 8	+
Caldibacillus	4.44578	0.515275	1.29883e-16	Greenhouse week 8	+
Mucilaginibacter	1.69886	0.199785	3.70555e-16	Greenhouse week 8	+
Bacillus	1.49217	0.185268	1.5616e-14	Greenhouse week 8	+
Pyxidicoccus	1.35467	0.169062	2.11909e-14	Greenhouse week 8	+
Luteitalea	-1.26678	0.15942	3.52947e-14	Greenhouse week 8	-
Massilia	1.24735	0.158379	6.04162e-14	Greenhouse week 8	+
Chitinophaga	1.53196	0.195813	8.89804e-14	Greenhouse week 8	+
Neorhizobium	1.63833	0.211945	1.81391e-13	Greenhouse week 8	+
Mammaliicoccus	3.8692	0.502591	2.26065e-13	Greenhouse week 8	+
Flavobacterium	1.63335	0.213945	3.62863e-13	Greenhouse week 8	+
Rhodocytophaga	1.94171	0.254449	3.63221e-13	Greenhouse week 8	+
Alkalihalobacillus	2.49678	0.341368	3.94527e-12	Greenhouse week 8	+
Aeribacillus	3.81564	0.522985	4.40805e-12	Greenhouse week 8	+
Sutcliffiella	2.72828	0.375641	5.49415e-12	Greenhouse week 8	+
Planococcus	3.21307	0.445464	7.76989e-12	Greenhouse week 8	+
Pedobacter	1.69632	0.23556	8.27368e-12	Greenhouse week 8	+
Rufibacter	1.73634	0.242298	1.0465e-11	Greenhouse week 8	+
Sphingosinicella	1.34869	0.189561	1.48815e-11	Greenhouse week 8	+
Macrococcus	3.55641	0.521593	1.19711e-10	Greenhouse week 8	+
Phenylobacterium	1.34844	0.200926	2.45907e-10	Greenhouse week 8	+
Fictibacillus	-1.23823	0.186135	3.60062e-10	Greenhouse week 8	-
Priestia	-1.17506	0.178607	5.79484e-10	Greenhouse week 8	-
Rhodococcus	0.958697	0.151632	3.0881e-09	Greenhouse week 8	+
Anoxybacillus	1.744	0.282017	7.35669e-09	Greenhouse week 8	+
Herminiimonas	3.00916	0.487862	7.98907e-09	Greenhouse week 8	+
Oceanobacillus	2.71511	0.442733	9.80763e-09	Greenhouse week 8	+
Spirosoma	1.22315	0.205209	2.80205e-08	Greenhouse week 8	+
Streptococcus	1.4346	0.244558	4.88505e-08	Greenhouse week 8	+
Sphingobacterium	1.40839	0.240365	4.99891e-08	Greenhouse week 8	+
Ligilactobacillus	2.72005	0.466123	5.67267e-08	Greenhouse week 8	+
Polaribacter	1.82214	0.313692	6.54798e-08	Greenhouse week 8	+
Filimonas	1.8307	0.316677	7.59809e-08	Greenhouse week 8	+
Paenibacillus	-0.99951	0.174658	1.05531e-07	Greenhouse week 8	-
Chryseobacterium	1.3079	0.232707	1.88713e-07	Greenhouse week 8	+
Neobacillus	1.37361	0.244571	1.90104e-07	Greenhouse week 8	+
Ramlibacter	0.948958	0.172233	3.44998e-07	Greenhouse week 8	+
Thermobacillus	1.84556	0.3452	8.48544e-07	Greenhouse week 8	+
Sinorhizobium	0.917462	0.172195	9.24682e-07	Greenhouse week 8	+
Gemmatirosa	-0.881917	0.168593	1.54667e-06	Greenhouse week 8	-
Gemmatimonas	-1.01586	0.194698	1.63883e-06	Greenhouse week 8	-
Aeromicrobium	0.902579	0.17429	1.99279e-06	Greenhouse week 8	+
Algoriphagus	2.08945	0.410015	3.04845e-06	Greenhouse week 8	+
Echinicola	1.70603	0.335769	3.25447e-06	Greenhouse week 8	+
Niabella	1.38314	0.273159	3.51858e-06	Greenhouse week 8	+
Devosia	0.890778	0.177355	4.29929e-06	Greenhouse week 8	+
Micromonospora	-0.804736	0.160434	4.38936e-06	Greenhouse week 8	-
Nitrospira	-1.17717	0.238056	6.25419e-06	Greenhouse week 8	-
Undibacterium	1.88133	0.385076	8.35654e-06	Greenhouse week 8	+
Bacteroides	1.16248	0.239129	9.32829e-06	Greenhouse week 8	+
Arachidicoccus	1.33767	0.279578	1.35329e-05	Greenhouse week 8	+
Acinetobacter	1.02345	0.216881	1.8492e-05	Greenhouse week 8	+
Bdellovibrio	1.46792	0.31689	2.78643e-05	Greenhouse week 8	+
Miltoncostaea	-1.02676	0.223003	3.15039e-05	Greenhouse week 8	-
Solitalea	1.94856	0.428817	4.14885e-05	Greenhouse week 8	+
Paraflavitalea	1.18952	0.266395	5.94165e-05	Greenhouse week 8	+
Pseudonocardia	-0.673014	0.15301	8.00243e-05	Greenhouse week 8	-
Duganella	1.10846	0.254126	9.357e-05	Greenhouse week 8	+
Usitatibacter	-0.994326	0.228323	9.54786e-05	Greenhouse week 8	-
Nibribacter	1.81157	0.420553	0.000117034	Greenhouse week 8	+
Phytohabitans	-0.89177	0.207801	0.000124445	Greenhouse week 8	-
Flavihumibacter	1.10969	0.259473	0.00013151	Greenhouse week 8	+
Phnomibacter	1.36724	0.329842	0.000232898	Greenhouse week 8	+
Kribbella	-0.771394	0.186527	0.00024016	Greenhouse week 8	-
Fulvivirga	1.53417	0.37284	0.000259995	Greenhouse week 8	+
Rhizobacter	-0.879003	0.214404	0.000274546	Greenhouse week 8	-
Enterococcus	1.31115	0.32206	0.000307301	Greenhouse week 8	+
Lysobacter	0.602123	0.148206	0.000315229	Greenhouse week 8	+
Proteus	1.29098	0.318136	0.000318484	Greenhouse week 8	+
Saccharopolyspora	-0.801712	0.198178	0.000332575	Greenhouse week 8	-
Anaeromyxobacter	-0.778743	0.192675	0.000334416	Greenhouse week 8	-
Dyadobacter	1.13852	0.283511	0.000369705	Greenhouse week 8	+
Gramella	1.35408	0.33836	0.000388232	Greenhouse week 8	+
Polynucleobacter	1.15018	0.289524	0.00043478	Greenhouse week 8	+
Runella	1.29923	0.329575	0.000489278	Greenhouse week 8	+
Olivibacter	1.61869	0.41298	0.000532298	Greenhouse week 8	+
Rubrobacter	-0.59083	0.153283	0.000689144	Greenhouse week 8	-
Myxococcus	0.639518	0.168052	0.000833137	Greenhouse week 8	+
Lacibacter	1.16828	0.310599	0.000985437	Greenhouse week 8	+
Nonomuraea	-0.628202	0.16729	0.00100087	Greenhouse week 8	-
Tumebacillus	-1.5056	0.402404	0.0010471	Greenhouse week 8	-
Prevotella	0.964997	0.2582	0.00105474	Greenhouse week 8	+
Winogradskyella	1.59782	0.429285	0.00111084	Greenhouse week 8	+
Campylobacter	1.1781	0.318637	0.00121404	Greenhouse week 8	+
Capnocytophaga	1.31136	0.359034	0.00143431	Greenhouse week 8	+
Geomonas	-0.889676	0.244483	0.00149803	Greenhouse week 8	-
Niastella	0.963266	0.26616	0.00160397	Greenhouse week 8	+
Elizabethkingia	1.42292	0.394437	0.00166321	Greenhouse week 8	+
Chryseolinea	0.975629	0.270663	0.00166745	Greenhouse week 8	+
Catellatospora	-0.902302	0.251406	0.00175525	Greenhouse week 8	-
Nitrosospira	0.663302	0.184958	0.00175919	Greenhouse week 8	+
Frigoriglobus	-0.728588	0.204011	0.00184698	Greenhouse week 8	-
Frateuria	0.906854	0.255176	0.00195786	Greenhouse week 8	+
Saccharomonospora	-0.790088	0.222858	0.00200617	Greenhouse week 8	-
Plantactinospora	-0.739462	0.209745	0.00214416	Greenhouse week 8	-
Archangium	0.605216	0.173925	0.00252563	Greenhouse week 8	+
Metabacillus	-0.615388	0.183639	0.0040185	Greenhouse week 8	-
Terrihabitans	1.07139	0.320226	0.00406423	Greenhouse week 8	+
Steroidobacter	0.770836	0.233522	0.00469805	Greenhouse week 8	+
Mesobacillus	0.591855	0.179269	0.00469805	Greenhouse week 8	+
Brevibacillus	0.728566	0.22131	0.00481091	Greenhouse week 8	+
Pseudorhizobium	1.05381	0.323006	0.00530076	Greenhouse week 8	+
Caulobacter	0.518833	0.159547	0.00546039	Greenhouse week 8	+
Blastococcus	0.593844	0.183995	0.0059032	Greenhouse week 8	+
Paradevosia	0.923133	0.286774	0.00603489	Greenhouse week 8	+
Fibrella	1.1234	0.349768	0.00613053	Greenhouse week 8	+
Amycolatopsis	-0.479207	0.149275	0.00613053	Greenhouse week 8	-
Lactobacillus	1.13062	0.356818	0.00697608	Greenhouse week 8	+
Arthrobacter	0.495646	0.156423	0.00697608	Greenhouse week 8	+
Pseudobacter	0.904115	0.286665	0.00727404	Greenhouse week 8	+
Cupriavidus	0.478479	0.151791	0.00727404	Greenhouse week 8	+
Humisphaera	0.530112	0.169954	0.00808403	Greenhouse week 8	+
Agrobacterium	0.513857	0.16535	0.00829969	Greenhouse week 8	+
Pedococcus	-0.611978	0.196955	0.00829969	Greenhouse week 8	-
Panacibacter	0.900414	0.291102	0.00860136	Greenhouse week 8	+
Allosphingosinicella	0.696194	0.225125	0.00860136	Greenhouse week 8	+
Exiguobacterium	1.16855	0.389224	0.0115324	Greenhouse week 8	+
Brevundimonas	0.505093	0.170394	0.0129466	Greenhouse week 8	+
Hyphomicrobium	-0.725081	0.24474	0.0129466	Greenhouse week 8	-
Actinomarinicola	-0.713757	0.242073	0.0134626	Greenhouse week 8	-
Streptosporangium	-0.621956	0.211677	0.0138239	Greenhouse week 8	-
Sandaracinus	-0.579026	0.19761	0.0140943	Greenhouse week 8	-
Oleiharenicola	-1.09923	0.385516	0.017992	Greenhouse week 8	-
Legionella	0.891338	0.314348	0.0187825	Greenhouse week 8	+
Vibrio	0.568979	0.20127	0.0191662	Greenhouse week 8	+
Rhizobium	0.452563	0.16036	0.0193284	Greenhouse week 8	+
Nocardiopsis	-0.638727	0.226521	0.0193498	Greenhouse week 8	-
Hypericibacter	-0.62159	0.222613	0.0209375	Greenhouse week 8	-
Urbifossiella	-0.579934	0.208236	0.0212758	Greenhouse week 8	-
Ilumatobacter	-0.814287	0.293584	0.0218947	Greenhouse week 8	-
Paludibaculum	-0.629854	0.228088	0.0225838	Greenhouse week 8	-
Conexibacter	-0.499778	0.182032	0.0235596	Greenhouse week 8	-
Actinomadura	-0.532253	0.194223	0.0237814	Greenhouse week 8	-
Pseudolabrys	-0.575661	0.210299	0.0238573	Greenhouse week 8	-
Stigmatella	0.555878	0.203677	0.0243035	Greenhouse week 8	+
Corallococcus	0.426944	0.160309	0.0294455	Greenhouse week 8	+
Ferruginibacter	0.793916	0.300158	0.0308945	Greenhouse week 8	+
Alteromonas	1.0621	0.402732	0.0313473	Greenhouse week 8	+
Aquihabitans	-0.52032	0.197391	0.0313473	Greenhouse week 8	-
Streptomyces	-0.352382	0.134633	0.0329135	Greenhouse week 8	-
Lacipirellula	-0.490164	0.187919	0.0335895	Greenhouse week 8	-
Brachybacterium	-0.56018	0.215395	0.0341242	Greenhouse week 8	-
Acidobacterium	-0.802795	0.308894	0.0341242	Greenhouse week 8	-
Cohnella	-0.666641	0.25799	0.035433	Greenhouse week 8	-
Actinopolymorpha	-0.715185	0.277882	0.0362917	Greenhouse week 8	-
Muricauda	1.09532	0.426059	0.0363844	Greenhouse week 8	+
Gemmata	-0.447018	0.174677	0.0374183	Greenhouse week 8	-
Yinghuangia	-0.795971	0.311716	0.0378094	Greenhouse week 8	-
Rathayibacter	-0.484924	0.191671	0.0402134	Greenhouse week 8	-
Symbiobacterium	0.956299	0.379697	0.0413055	Greenhouse week 8	+
Sphingobium	0.377155	0.150526	0.0426164	Greenhouse week 8	+
Pseudarthrobacter	-0.454943	0.182438	0.0438276	Greenhouse week 8	-
Youhaiella	0.736444	0.296104	0.0441551	Greenhouse week 8	+
Jiangella	-0.518934	0.208543	0.0441551	Greenhouse week 8	-
Candidatus.Promineofilum	-0.818999	0.33006	0.0446284	Greenhouse week 8	-
Dactylosporangium	-0.602477	0.243791	0.0456564	Greenhouse week 8	-
Labilithrix	-0.54336	0.222969	0.0499627	Greenhouse week 8	-
Rhodococcus	3.2779	0.160844	1.5504e-89	Growth chamber experiment 1	+
Pseudolabrys	3.40974	0.198302	8.85561e-64	Growth chamber experiment 1	+
Protaetiibacter	4.01404	0.23443	2.0417e-63	Growth chamber experiment 1	+
Paradevosia	4.1506	0.292119	1.23148e-43	Growth chamber experiment 1	+
Brucella	2.83045	0.199783	1.76854e-43	Growth chamber experiment 1	+
Methylomicrobium	4.93638	0.367146	3.32648e-39	Growth chamber experiment 1	+
Methylomonas	3.82117	0.287564	2.35897e-38	Growth chamber experiment 1	+
Muricauda	3.96354	0.334074	1.37993e-30	Growth chamber experiment 1	+
Methylotuvimicrobium	5.10134	0.45525	2.58658e-27	Growth chamber experiment 1	+
Youhaiella	2.91496	0.279978	1.3374e-23	Growth chamber experiment 1	+
Aquihabitans	2.32482	0.235539	3.09805e-21	Growth chamber experiment 1	+
Terrihabitans	2.88587	0.308117	3.81205e-19	Growth chamber experiment 1	+
Phenylobacterium	2.08486	0.22407	6.2964e-19	Growth chamber experiment 1	+
Thermoactinomyces	5.13486	0.559372	1.87779e-18	Growth chamber experiment 1	+
Acetivibrio	5.36862	0.616504	1.25169e-16	Growth chamber experiment 1	+
Ureibacillus	5.27299	0.638254	5.46194e-15	Growth chamber experiment 1	+
Leucobacter	1.89135	0.230871	9.17109e-15	Growth chamber experiment 1	+
Nitrosomonas	2.19101	0.272707	3.17853e-14	Growth chamber experiment 1	+
Weizmannia	3.5039	0.441096	6.28326e-14	Growth chamber experiment 1	+
Filomicrobium	2.77808	0.354603	1.43272e-13	Growth chamber experiment 1	+
Geobacillus	2.41346	0.312434	3.24555e-13	Growth chamber experiment 1	+
Aeribacillus	4.22674	0.566842	2.45286e-12	Growth chamber experiment 1	+
Vulgatibacter	1.90401	0.25652	3.03926e-12	Growth chamber experiment 1	+
Hyphomicrobium	1.72987	0.245258	4.42698e-11	Growth chamber experiment 1	+
Aeromicrobium	1.51857	0.224451	3.22601e-10	Growth chamber experiment 1	+
Parageobacillus	3.86291	0.593079	1.7191e-09	Growth chamber experiment 1	+
Priestia	-1.14107	0.177993	3.26028e-09	Growth chamber experiment 1	-
Microvirga	-0.989217	0.158918	1.04757e-08	Growth chamber experiment 1	-
Rubrobacter	-1.03171	0.168846	2.08415e-08	Growth chamber experiment 1	-
Thermobacillus	1.98432	0.33045	3.7551e-08	Growth chamber experiment 1	+
Novosphingobium	1.32099	0.219909	3.7551e-08	Growth chamber experiment 1	+
Proteiniphilum	2.95328	0.496351	5.09506e-08	Growth chamber experiment 1	+
Salinibacterium	1.39412	0.235364	5.81568e-08	Growth chamber experiment 1	+
Lacipirellula	1.32053	0.223385	6.06347e-08	Growth chamber experiment 1	+
Bremerella	1.51921	0.257233	6.09083e-08	Growth chamber experiment 1	+
Gordonia	1.16694	0.200479	9.89503e-08	Growth chamber experiment 1	+
Fictibacillus	-1.27326	0.219996	1.17297e-07	Growth chamber experiment 1	-
Robiginitalea	2.94413	0.515577	1.80388e-07	Growth chamber experiment 1	+
Methylovulum	4.34842	0.76619	2.15739e-07	Growth chamber experiment 1	+
Aeoliella	1.64153	0.297248	5.08182e-07	Growth chamber experiment 1	+
Arthrobacter	-0.907973	0.167626	9.00445e-07	Growth chamber experiment 1	-
Caulobacter	1.08386	0.201048	1.01396e-06	Growth chamber experiment 1	+
Pseudarthrobacter	-0.93132	0.175497	1.57775e-06	Growth chamber experiment 1	-
Sphingopyxis	1.05043	0.199833	2.02839e-06	Growth chamber experiment 1	+
Metabacillus	-1.08897	0.210221	2.99606e-06	Growth chamber experiment 1	-
Sphingomonas	-0.784086	0.151572	3.04445e-06	Growth chamber experiment 1	-
Kroppenstedtia	2.44642	0.474099	3.19203e-06	Growth chamber experiment 1	+
Cytobacillus	-0.970233	0.191476	5.11562e-06	Growth chamber experiment 1	-
Gemmata	-1.01402	0.202316	6.68196e-06	Growth chamber experiment 1	-
Iamia	1.11789	0.224523	7.77457e-06	Growth chamber experiment 1	+
Nitrosospira	-1.06682	0.214588	7.92069e-06	Growth chamber experiment 1	-
Mesobacillus	-1.05534	0.214382	9.98159e-06	Growth chamber experiment 1	-
Methylocaldum	2.99522	0.614058	1.23098e-05	Growth chamber experiment 1	+
Aequorivita	2.16959	0.447394	1.39427e-05	Growth chamber experiment 1	+
Bdellovibrio	1.53694	0.319793	1.70172e-05	Growth chamber experiment 1	+
Symbiobacterium	1.64235	0.342381	1.71938e-05	Growth chamber experiment 1	+
Actinomarinicola	1.14979	0.239579	1.71938e-05	Growth chamber experiment 1	+
Anaerocolumna	1.95481	0.410369	1.97397e-05	Growth chamber experiment 1	+
Paenibacillus	-0.774396	0.162615	1.97397e-05	Growth chamber experiment 1	-
Methylococcus	1.27593	0.2694	2.20672e-05	Growth chamber experiment 1	+
Ciceribacter	1.56105	0.329983	2.23009e-05	Growth chamber experiment 1	+
Skermanella	-0.888171	0.191715	3.5384e-05	Growth chamber experiment 1	-
Kribbella	-0.957004	0.20872	4.37886e-05	Growth chamber experiment 1	-
Sandaracinus	1.16427	0.261153	7.85231e-05	Growth chamber experiment 1	+
Lysinibacillus	1.14695	0.258298	8.39879e-05	Growth chamber experiment 1	+
Urbifossiella	-0.901171	0.203805	9.02026e-05	Growth chamber experiment 1	-
Gemmatirosa	-0.842757	0.190896	9.17723e-05	Growth chamber experiment 1	-
Pseudorhodoplanes	1.11029	0.252766	0.000100171	Growth chamber experiment 1	+
Luteolibacter	-0.974576	0.224544	0.000125415	Growth chamber experiment 1	-
Tautonia	-0.892802	0.20837	0.000158934	Growth chamber experiment 1	-
Pseudorhizobium	1.10467	0.25876	0.000168086	Growth chamber experiment 1	+
Humisphaera	-0.880535	0.209974	0.000231899	Growth chamber experiment 1	-
Mycolicibacterium	0.709879	0.170659	0.000265474	Growth chamber experiment 1	+
Aminobacter	0.873261	0.214852	0.000395528	Growth chamber experiment 1	+
Frigoriglobus	-0.916558	0.22606	0.000407325	Growth chamber experiment 1	-
Clostridium	0.810445	0.205107	0.00062175	Growth chamber experiment 1	+
Devosia	0.67988	0.173656	0.000713544	Growth chamber experiment 1	+
Treponema	1.41728	0.367322	0.000889579	Growth chamber experiment 1	+
Luteitalea	-0.774936	0.203065	0.00104303	Growth chamber experiment 1	-
Pseudomonas	0.718284	0.188451	0.00104972	Growth chamber experiment 1	+
Ruminiclostridium	5.78708	1.55587	0.00149833	Growth chamber experiment 1	+
Pusillimonas (ex Stolz et al. )	1.64054	0.450841	0.00203057	Growth chamber experiment 1	+
Haliangium	0.837218	0.230974	0.00211898	Growth chamber experiment 1	+
Adhaeribacter	-0.892386	0.253515	0.00312297	Growth chamber experiment 1	-
Tumebacillus	-1.23255	0.354227	0.00359278	Growth chamber experiment 1	-
Gramella	1.14666	0.33395	0.0042104	Growth chamber experiment 1	+
Massilia	-0.864273	0.257533	0.00552694	Growth chamber experiment 1	-
Flavisolibacter	-0.798024	0.239041	0.00582081	Growth chamber experiment 1	-
Nocardioides	-0.608354	0.183342	0.00619056	Growth chamber experiment 1	-
Nitrospira	-0.759213	0.229166	0.00623672	Growth chamber experiment 1	-
Saccharopolyspora	-0.684969	0.208073	0.00664737	Growth chamber experiment 1	-
Thermomonas	0.756927	0.230486	0.00676248	Growth chamber experiment 1	+
Micromonospora	-0.621337	0.189904	0.00698537	Growth chamber experiment 1	-
Plantactinospora	-0.767419	0.242563	0.0100724	Growth chamber experiment 1	-
Azotobacter	-0.674665	0.2137	0.0100934	Growth chamber experiment 1	-
Terribacillus	-1.28706	0.407545	0.0100934	Growth chamber experiment 1	-
Tetrasphaera	-0.824645	0.265455	0.0118653	Growth chamber experiment 1	-
Achromobacter	-0.608976	0.196684	0.0121603	Growth chamber experiment 1	-
Geodermatophilus	-0.791499	0.256763	0.0126021	Growth chamber experiment 1	-
Neorhizobium	-0.506332	0.16597	0.0138791	Growth chamber experiment 1	-
Acinetobacter	0.687275	0.226268	0.014363	Growth chamber experiment 1	+
Nonomuraea	-0.575665	0.190484	0.0149622	Growth chamber experiment 1	-
Blastococcus	-0.727347	0.241161	0.015118	Growth chamber experiment 1	-
Mesorhizobium	0.478682	0.159049	0.0152904	Growth chamber experiment 1	+
Nitratireductor	0.736464	0.245659	0.0157408	Growth chamber experiment 1	+
Microlunatus	-0.606792	0.203881	0.0167393	Growth chamber experiment 1	-
Croceibacterium	1.09162	0.368158	0.0171948	Growth chamber experiment 1	+
Maribacter	1.2674	0.42872	0.0175318	Growth chamber experiment 1	+
Modestobacter	-0.678659	0.23097	0.0184084	Growth chamber experiment 1	-
Sphingobacterium	-0.738258	0.252863	0.0193724	Growth chamber experiment 1	-
Pontibacter	-0.61395	0.211852	0.0205697	Growth chamber experiment 1	-
Allosphingosinicella	-0.77978	0.27106	0.0218098	Growth chamber experiment 1	-
Rufibacter	-0.719244	0.250835	0.0222679	Growth chamber experiment 1	-
Gemmatimonas	-0.576061	0.201366	0.0225391	Growth chamber experiment 1	-
Sinorhizobium	-0.475549	0.166682	0.0228948	Growth chamber experiment 1	-
Aquibium	0.595921	0.209322	0.0231382	Growth chamber experiment 1	+
Anoxybacillus	0.967159	0.342034	0.0243656	Growth chamber experiment 1	+
Parasphingorhabdus	1.12963	0.400651	0.0247835	Growth chamber experiment 1	+
Afipia	0.744105	0.264764	0.0252771	Growth chamber experiment 1	+
Chryseolinea	0.789932	0.284264	0.0276383	Growth chamber experiment 1	+
Rhodocytophaga	-0.650386	0.234351	0.0277155	Growth chamber experiment 1	-
Leptolyngbya	-0.632645	0.229441	0.0290423	Growth chamber experiment 1	-
Pannonibacter	0.816969	0.29978	0.0317625	Growth chamber experiment 1	+
Fimbriimonas	-1.10143	0.407258	0.0335426	Growth chamber experiment 1	-
Pseudonocardia	-0.51842	0.192101	0.0338602	Growth chamber experiment 1	-
Methylosinus	0.705096	0.264855	0.0374603	Growth chamber experiment 1	+
Thermaerobacter	0.790469	0.297746	0.0379854	Growth chamber experiment 1	+
Methylocystis	0.814785	0.307282	0.0380548	Growth chamber experiment 1	+
Tepidiforma	-0.764016	0.290348	0.0400802	Growth chamber experiment 1	-
Phycicoccus	-0.626373	0.240904	0.0435887	Growth chamber experiment 1	-
Mumia	0.806704	0.315577	0.0491031	Growth chamber experiment 1	+
Sphingosinicella	0.599361	0.23517	0.0498136	Growth chamber experiment 1	+
Protaetiibacter	3.13535	0.276602	5.97809e-27	Growth chamber experiment 2	+
Muricauda	3.72039	0.362896	3.949e-22	Growth chamber experiment 2	+
Ruminiclostridium	5.63152	0.623183	3.66519e-17	Growth chamber experiment 2	+
Paradevosia	3.05091	0.340002	4.90276e-17	Growth chamber experiment 2	+
Pseudolabrys	2.49271	0.283373	1.9213e-16	Growth chamber experiment 2	+
Methylomicrobium	2.57154	0.337602	2.94525e-12	Growth chamber experiment 2	+
Acetivibrio	4.71476	0.631239	7.85762e-12	Growth chamber experiment 2	+
Parageobacillus	2.96717	0.399157	8.99744e-12	Growth chamber experiment 2	+
Aquihabitans	2.14142	0.308003	2.71379e-10	Growth chamber experiment 2	+
Terrihabitans	2.63147	0.382865	4.27779e-10	Growth chamber experiment 2	+
Brucella	3.3762	0.505802	1.5312e-09	Growth chamber experiment 2	+
Weizmannia	2.52151	0.379561	1.74148e-09	Growth chamber experiment 2	+
Thermoactinomyces	3.62822	0.553641	2.94668e-09	Growth chamber experiment 2	+
Leucobacter	2.91267	0.448357	4.00419e-09	Growth chamber experiment 2	+
Youhaiella	2.24012	0.354802	1.09123e-08	Growth chamber experiment 2	+
Parasphingorhabdus	2.37744	0.376139	1.09123e-08	Growth chamber experiment 2	+
Methylotuvimicrobium	2.81449	0.445589	1.09123e-08	Growth chamber experiment 2	+
Rhodococcus	2.71406	0.439468	2.49078e-08	Growth chamber experiment 2	+
Phenylobacterium	2.31179	0.375394	2.63524e-08	Growth chamber experiment 2	+
Ureibacillus	3.14579	0.519337	4.71246e-08	Growth chamber experiment 2	+
Vulgatibacter	2.43369	0.425788	3.54215e-07	Growth chamber experiment 2	+
Aeribacillus	3.31239	0.58473	4.55602e-07	Growth chamber experiment 2	+
Bremerella	1.31317	0.246699	3.02294e-06	Growth chamber experiment 2	+
Proteiniphilum	2.64963	0.500857	3.46701e-06	Growth chamber experiment 2	+
Robiginitalea	2.40486	0.456655	3.79282e-06	Growth chamber experiment 2	+
Arenibacter	3.41325	0.658627	5.73822e-06	Growth chamber experiment 2	+
Geobacillus	1.81537	0.35626	8.76664e-06	Growth chamber experiment 2	+
Methylomonas	1.36675	0.269365	9.47584e-06	Growth chamber experiment 2	+
Methylocaldum	1.67189	0.337692	1.69517e-05	Growth chamber experiment 2	+
Anaerocolumna	2.05913	0.416088	1.69517e-05	Growth chamber experiment 2	+
Fictibacillus	-1.10996	0.225533	1.88661e-05	Growth chamber experiment 2	-
Priestia	-1.16334	0.238314	2.23983e-05	Growth chamber experiment 2	-
Salinibacterium	1.19455	0.24996	3.63577e-05	Growth chamber experiment 2	+
Metabacillus	-1.17532	0.248849	4.6546e-05	Growth chamber experiment 2	-
Croceibacterium	1.94379	0.413382	5.00857e-05	Growth chamber experiment 2	+
Flagellimonas	1.87322	0.402977	6.15525e-05	Growth chamber experiment 2	+
Aequorivita	2.57705	0.553796	6.15525e-05	Growth chamber experiment 2	+
Luteolibacter	-1.17531	0.258478	9.75071e-05	Growth chamber experiment 2	-
Novosphingobium	1.46843	0.332589	0.000175851	Growth chamber experiment 2	+
Altererythrobacter	1.22815	0.278481	0.000175851	Growth chamber experiment 2	+
Filomicrobium	1.87321	0.428247	0.000198938	Growth chamber experiment 2	+
Thermobacillus	1.6123	0.368715	0.000198938	Growth chamber experiment 2	+
Desulfitobacterium	2.29974	0.529254	0.000220319	Growth chamber experiment 2	+
Hyphomicrobium	1.10665	0.255885	0.000236297	Growth chamber experiment 2	+
Cytobacillus	-1.02516	0.239674	0.000286299	Growth chamber experiment 2	-
Microvirga	-1.1421	0.267466	0.000289284	Growth chamber experiment 2	-
Caulobacter	1.24847	0.311275	0.000876666	Growth chamber experiment 2	+
Aeromicrobium	1.12135	0.285561	0.00122114	Growth chamber experiment 2	+
Dyadobacter	-1.56468	0.401543	0.00135536	Growth chamber experiment 2	-
Paenibacillus	-0.986378	0.262186	0.00229461	Growth chamber experiment 2	-
Skermanella	-0.92908	0.247656	0.00234729	Growth chamber experiment 2	-
Sphingorhabdus	1.05836	0.288279	0.00316051	Growth chamber experiment 2	+
Caldibacillus	1.67034	0.468107	0.00461716	Growth chamber experiment 2	+
Chryseoglobus	1.38098	0.39717	0.0063936	Growth chamber experiment 2	+
Sphingopyxis	1.45802	0.430219	0.00853014	Growth chamber experiment 2	+
Nitrosospira	-0.945083	0.278581	0.00853014	Growth chamber experiment 2	-
Devosia	0.947643	0.28205	0.00917793	Growth chamber experiment 2	+
Geitlerinema	-1.58081	0.47059	0.00917793	Growth chamber experiment 2	-
Ciceribacter	1.53168	0.459978	0.0100277	Growth chamber experiment 2	+
Actinomarinicola	1.01091	0.305869	0.0107777	Growth chamber experiment 2	+
Modestobacter	0.787035	0.241801	0.0126638	Growth chamber experiment 2	+
Mesobacillus	-0.792805	0.245315	0.0135124	Growth chamber experiment 2	-
Lacipirellula	0.812041	0.255232	0.0158329	Growth chamber experiment 2	+
Mycolicibacterium	0.665607	0.211173	0.0172569	Growth chamber experiment 2	+
Rufibacter	-1.04256	0.331985	0.0176775	Growth chamber experiment 2	-
Leptolyngbya	-0.757807	0.246819	0.022065	Growth chamber experiment 2	-
Neobacillus	-0.904463	0.295568	0.0224906	Growth chamber experiment 2	-
Sphingomonas	-0.568927	0.18692	0.0234043	Growth chamber experiment 2	-
Agromyces	0.65058	0.215233	0.0247279	Growth chamber experiment 2	+
Pseudarthrobacter	-1.22615	0.409599	0.0268281	Growth chamber experiment 2	-
Planococcus	-0.977562	0.329133	0.028553	Growth chamber experiment 2	-
Terribacillus	-1.13512	0.385834	0.0308456	Growth chamber experiment 2	-
Gordonia	0.643034	0.219586	0.0317851	Growth chamber experiment 2	+
Pelagerythrobacter	1.12854	0.38753	0.0330352	Growth chamber experiment 2	+
Caenibius	1.04526	0.362259	0.0354952	Growth chamber experiment 2	+
Pseudocnuella	-1.07512	0.374284	0.0364936	Growth chamber experiment 2	-
Parvibaculum	1.6493	0.575415	0.0367332	Growth chamber experiment 2	+
Rubrobacter	-0.632271	0.222742	0.0395121	Growth chamber experiment 2	-
Peribacillus	-0.75337	0.265746	0.0395121	Growth chamber experiment 2	-
Candidatus.Promineofilum	-0.97016	0.344493	0.0413669	Growth chamber experiment 2	-
Flavisolibacter	-0.933152	0.334197	0.0440101	Growth chamber experiment 2	-
Afipia	0.797127	0.286198	0.0444221	Growth chamber experiment 2	+
Conexibacter	0.7065	0.254356	0.0449315	Growth chamber experiment 2	+
a. Taxonomic classification based on the Kraken2.
b. Log-fold change of normalized sequence abundance in compost treated soil compared to fallow soil (i.e., positive values represent higher abundance in compost treated soil).
c. Log-fold change standard error.
d. P-value adjusted for multiple comparisons using false-discovery rate (FDR) method.
e. Dataset from different experiments. Both greenhouse timepoints represent weeks after compost amendment soil was sampled are from the same experiment. Both growth chamber experiments represent data from soil three weeks after amendment.
f. Response to compost application, relative to fallow soil.

## Sheet: Supplementary Table 4
Supplementary Table 4. Differentially abundant bacterial functions
Functiona	log2FoldChangeb	lfcSEc	P-value (adjusted)d	Datasete	Responsef
Flagellum	0.396934	0.0687564	2.89605e-06	Greenhouse week 3	+
Sporulation Cluster	0.886423	0.185204	0.000316135	Greenhouse week 3	+
Antibiotic targets in metabolic pathways	-0.411852	0.0905694	0.000673587	Greenhouse week 3	-
Menaquinone biosynthesis from chorismate via 1,4-dihydroxy-6-naphthoate	-0.39226	0.0952074	0.00352267	Greenhouse week 3	-
Bacitracin resistance	0.918267	0.230153	0.00491978	Greenhouse week 3	+
Utilization systems for glycans and polysaccharides (PULs, SUS)	0.255631	0.0674229	0.00928533	Greenhouse week 3	+
Phospholipid and Fatty acid biosynthesis related cluster	0.610815	0.165017	0.0113886	Greenhouse week 3	+
Methylhydantoinase	-0.310252	0.0852988	0.0128147	Greenhouse week 3	-
Pyruvate Alanine Serine Interconversions	0.15439	0.0439699	0.0184333	Greenhouse week 3	+
Two cell division clusters relating to chromosome partitioning	0.487731	0.142597	0.0232652	Greenhouse week 3	+
Respiratory Complex I	-0.134621	0.0397939	0.0242519	Greenhouse week 3	-
Uridine to beta-Alanine and Thymine to 3-aminoisobutanoate module	0.310946	0.09451	0.0310485	Greenhouse week 3	+
Inositol catabolism	-0.19873	0.0616565	0.0362775	Greenhouse week 3	-
Anaerobic module of TCA	-0.333147	0.104772	0.0380704	Greenhouse week 3	-
Pentose phosphate pathway	-0.123796	0.0390776	0.0380704	Greenhouse week 3	-
Utilization systems for glycans and polysaccharides (PULs, SUS)	0.503284	0.0466067	1.43403e-24	Greenhouse week 8	+
Sporulation Cluster	1.03207	0.12024	1.88844e-15	Greenhouse week 8	+
Flagellum	0.400753	0.0519108	1.58929e-12	Greenhouse week 8	+
Two cell division clusters relating to chromosome partitioning	0.691534	0.102434	1.50471e-09	Greenhouse week 8	+
Uridine to beta-Alanine and Thymine to 3-aminoisobutanoate module	0.427778	0.0685239	3.52537e-08	Greenhouse week 8	+
DNA Repair Base Excision	-0.195061	0.0342082	8.08344e-07	Greenhouse week 8	-
Methylhydantoinase	-0.376502	0.071025	6.74657e-06	Greenhouse week 8	-
Agrobacterium opine transport	0.795822	0.154761	1.39129e-05	Greenhouse week 8	+
Plasmid replication	0.808739	0.168996	7.76793e-05	Greenhouse week 8	+
Late competence	1.05143	0.221866	8.47173e-05	Greenhouse week 8	+
Inositol catabolism	-0.256143	0.0541814	8.47173e-05	Greenhouse week 8	-
Sporulation proteins SigEG cluster	0.663823	0.144296	0.000144055	Greenhouse week 8	+
NADH ubiquinone oxidoreductase vs. multi-subunit cation antiporter	0.279733	0.0613468	0.000149911	Greenhouse week 8	+
Possible RNA modification and stress response cluster	0.396379	0.0868233	0.000149911	Greenhouse week 8	+
Cobalamin synthesis from Cob(II)yrinate a,c diamide	0.390446	0.0881487	0.000258283	Greenhouse week 8	+
Biotin biosynthesis	-0.331717	0.0755503	0.000289563	Greenhouse week 8	-
Ferrous iron transporter EfeUOB, low-pH-induced	0.74377	0.171915	0.000345274	Greenhouse week 8	+
Bacitracin resistance	0.67495	0.155772	0.000345274	Greenhouse week 8	+
Cobalamin synthesis, Precorin-2 to Cob(II)yrinate a,c diamide, anaerobic	0.602983	0.142222	0.000482902	Greenhouse week 8	+
Metal chelatases	0.180366	0.0429894	0.000557917	Greenhouse week 8	+
Cell envelope-associated LytR-CpsA-Psr transcriptional attenuators	0.447708	0.10881	0.000757214	Greenhouse week 8	+
Galactose utilization	-0.165212	0.0402932	0.000769175	Greenhouse week 8	-
Pentose phosphate pathway	-0.131081	0.0321153	0.000797381	Greenhouse week 8	-
Antibiotic targets in metabolic pathways	-0.285475	0.0706557	0.000911671	Greenhouse week 8	-
Cytochrome c oxidase EC 1.9.3.1	0.477183	0.121948	0.00148248	Greenhouse week 8	+
Respiratory Complex I	-0.122309	0.0313323	0.00148248	Greenhouse week 8	-
rRNA modification related cluster including tlyA	-0.312302	0.080151	0.00148248	Greenhouse week 8	-
Ribosome LSU, bacterial	0.130541	0.0336165	0.00150926	Greenhouse week 8	+
Menaquinone biosynthesis from chorismate via 1,4-dihydroxy-6-naphthoate	-0.285896	0.0744411	0.00173546	Greenhouse week 8	-
DNA repair, UvrABC system	-0.157329	0.0411093	0.00177222	Greenhouse week 8	-
EcsAB transporter affecting expression and secretion of secretory preproteins	0.773564	0.207228	0.0025033	Greenhouse week 8	+
DNA internalization-related cluster	0.2753	0.0753268	0.00319854	Greenhouse week 8	+
Ethylmalonyl-CoA pathway of C2 assimilation	-0.459625	0.125624	0.00319854	Greenhouse week 8	-
Conjugative transposon, Bacteroidales	0.776374	0.212901	0.00320382	Greenhouse week 8	+
Homogentisate pathway	0.191663	0.0539644	0.0044843	Greenhouse week 8	+
Glycogen metabolism	-0.145839	0.0411593	0.00450056	Greenhouse week 8	-
Widespread colonization island	-0.142557	0.0407822	0.00520679	Greenhouse week 8	-
Transcriptional regulator AfsR	-0.794736	0.227702	0.00520679	Greenhouse week 8	-
Cell division initiation related cluster	-0.122343	0.0353917	0.00546574	Greenhouse week 8	-
Inositol-containing phospholipids	-0.346355	0.0998536	0.00546574	Greenhouse week 8	-
Glutathione: Non-redox reactions	0.181404	0.0524217	0.00546574	Greenhouse week 8	+
Twin-arginine translocation system related cluster	-0.331228	0.0961681	0.00558987	Greenhouse week 8	-
DNA processing cluster	0.238626	0.0704398	0.00672118	Greenhouse week 8	+
Coenzyme F420 synthesis	-0.39581	0.119058	0.00825315	Greenhouse week 8	-
Cyanobacterial bypass in the TCA	-0.330797	0.10008	0.00864316	Greenhouse week 8	-
Chemotaxis in Escherichia coli and Bacillus subtilis	0.168317	0.0511488	0.00871691	Greenhouse week 8	+
RecA and RecX	0.315444	0.0957511	0.00871691	Greenhouse week 8	+
FtsEX cell-division-associated signaling system	0.23139	0.0705376	0.00885517	Greenhouse week 8	+
Glycerolipid and Glycerophospholipid Metabolism in Bacteria	0.103134	0.031615	0.00906548	Greenhouse week 8	+
Sulfur metabolism related cluster	-0.195854	0.0599392	0.00906548	Greenhouse week 8	-
Spore germination	0.309426	0.096806	0.0111887	Greenhouse week 8	+
Sporulation proteins SpoVA cluster	0.456002	0.143108	0.0112686	Greenhouse week 8	+
Lysine fermentation	-0.223376	0.0701739	0.0112686	Greenhouse week 8	-
Glycerol utilization cluster	0.36295	0.116131	0.0134839	Greenhouse week 8	+
Fatty acid catabolic operon fadN-fadA-fadE (yusJKL)	0.238623	0.0771347	0.0147415	Greenhouse week 8	+
tRNA aminoacylation, Asn	-0.174235	0.0567033	0.0155282	Greenhouse week 8	-
Menaquinone biosynthesis from chorismate via 1,4-dihydroxy-2-naphthoate	0.243579	0.0796238	0.0159677	Greenhouse week 8	+
Murein hydrolase regulation and cell death	0.460204	0.152544	0.0166215	Greenhouse week 8	+
Biogenesis of cbb3-type cytochrome c oxidases	0.339375	0.112429	0.0166215	Greenhouse week 8	+
ESAT-6 proteins secretion system in Firmicutes and Actinobacteria	-0.598066	0.198045	0.0166215	Greenhouse week 8	-
DAP (1,3-diaminopropane) production	0.657868	0.216957	0.0166215	Greenhouse week 8	+
Gallic acid utilization	0.669819	0.221855	0.0166215	Greenhouse week 8	+
Tetracycline resistance, all mechanisms	0.604726	0.198899	0.0166215	Greenhouse week 8	+
Cold shock proteins of CSP family	0.180899	0.0601617	0.0169086	Greenhouse week 8	+
Bacillithiol synthesis	0.2959	0.0991531	0.0179295	Greenhouse week 8	+
Xanthine dehydrogenase subunits	-0.178697	0.0604581	0.0193781	Greenhouse week 8	-
Heme and heme d1 biosynthesis from siroheme	-0.674294	0.230422	0.0209874	Greenhouse week 8	-
Pyruvate:ferredoxin oxidoreductase	-0.351541	0.122519	0.0248063	Greenhouse week 8	-
Ribosomal hibernation related cluster	0.236916	0.083149	0.0260358	Greenhouse week 8	+
Lysine Biosynthesis via alpha-aminoadipate AAA	-0.709627	0.251778	0.0282635	Greenhouse week 8	-
Methionine Salvage	-0.29229	0.104358	0.028491	Greenhouse week 8	-
Peptidyl-prolyl cis-trans isomerase	0.218357	0.0776824	0.028491	Greenhouse week 8	+
ATP-dependent RNA helicases, bacterial	0.166577	0.0593535	0.028491	Greenhouse week 8	+
Glutathione: Redox cycle	0.225697	0.0806643	0.028491	Greenhouse week 8	+
YrdC-YciO-Sua5 and associated protein families	0.149112	0.0534224	0.0287075	Greenhouse week 8	+
Acetoin, butanediol metabolism	-0.388734	0.139871	0.0292132	Greenhouse week 8	-
Chorismate Synthesis	0.138163	0.0498495	0.0292132	Greenhouse week 8	+
Glutamate dehydrogenases	-0.197983	0.0713402	0.0292132	Greenhouse week 8	-
High affinity phosphate transporter and control of PHO regulon	-0.116342	0.0420212	0.0292132	Greenhouse week 8	-
HPr catabolite repression system	0.449837	0.165597	0.0338163	Greenhouse week 8	+
Lpt lipopolysaccharide transport system	0.260055	0.096201	0.0343739	Greenhouse week 8	+
G-protein-coupled receptor (GPCR) system in Actinobacteria	-0.416382	0.154053	0.0343739	Greenhouse week 8	-
Chaperones GroEL GroES and Thermosome	-0.142186	0.0535825	0.0393394	Greenhouse week 8	-
DNA repair, bacterial UmuCD system	0.372433	0.14146	0.0409306	Greenhouse week 8	+
Glycine cleavage system	-0.488842	0.186003	0.0409306	Greenhouse week 8	-
Resistance to Vancomycin and Teicoplanin	-0.638383	0.242843	0.0409306	Greenhouse week 8	-
Ribitol utilization	0.307791	0.117451	0.0413669	Greenhouse week 8	+
Cell division cluster	0.0834611	0.0319264	0.0416728	Greenhouse week 8	+
Methylglyoxal Metabolism	0.131197	0.0513607	0.0489988	Greenhouse week 8	+
Biotin synthesis & utilization	0.206088	0.0245521	1.9042e-14	Growth chamber experiment 1	+
Nitrogen fixation	1.28333	0.180098	2.09674e-10	Growth chamber experiment 1	+
Na-translocating NADH-quinone oxidoreductase	1.28878	0.191099	2.07969e-09	Growth chamber experiment 1	+
V-Type ATP synthase	0.993602	0.150929	4.66059e-09	Growth chamber experiment 1	+
CRISPR proteins	0.740231	0.113598	5.84062e-09	Growth chamber experiment 1	+
Dpp dipeptide ABC transport system	-0.156951	0.0243919	8.35898e-09	Growth chamber experiment 1	-
Flagellum	0.240244	0.0389007	3.80807e-08	Growth chamber experiment 1	+
Type I restriction-modification systems	0.224137	0.0376508	1.19533e-07	Growth chamber experiment 1	+
Widespread colonization island	-0.202905	0.0341064	1.19533e-07	Growth chamber experiment 1	-
Cholesterol catabolism	0.476043	0.0802192	1.19533e-07	Growth chamber experiment 1	+
Cell invasion-related virulence operon MCE	0.31018	0.0525697	1.3354e-07	Growth chamber experiment 1	+
Inositol catabolism	-0.233018	0.0422739	1.19668e-06	Growth chamber experiment 1	-
Mycobacterial FadE proteins Acyl-CoA dehydrogenase	0.492766	0.089787	1.26527e-06	Growth chamber experiment 1	+
Galactose utilization	-0.175182	0.0345161	1.11875e-05	Growth chamber experiment 1	-
D-gluconate and ketogluconates metabolism	-0.287106	0.0587738	2.79345e-05	Growth chamber experiment 1	-
Lactose utilization	-0.226774	0.0472542	4.03578e-05	Growth chamber experiment 1	-
NiFe hydrogenase maturation	0.560274	0.117642	4.55484e-05	Growth chamber experiment 1	+
Proline, 4-hydroxyproline uptake and utilization	-0.180997	0.0406155	0.000187577	Growth chamber experiment 1	-
Conjugative transfer	0.692754	0.158464	0.000248951	Growth chamber experiment 1	+
Type 4 secretion and conjugative transfer	0.440471	0.100987	0.000248951	Growth chamber experiment 1	+
Putative oxidase COG2907	0.0956277	0.021877	0.000248951	Growth chamber experiment 1	+
Choline uptake and conversion to betaine clusters	-0.205818	0.048156	0.00035346	Growth chamber experiment 1	-
Pentose phosphate pathway	-0.100942	0.0249924	0.000945571	Growth chamber experiment 1	-
Phenylacetyl-CoA catabolic pathway (core)	-0.251935	0.0628244	0.001024	Growth chamber experiment 1	-
Acyclic terpene utilization	0.715025	0.180699	0.00122953	Growth chamber experiment 1	+
DNA Repair Base Excision	-0.101687	0.0259171	0.00135916	Growth chamber experiment 1	-
Vir-like type 4 secretion system	0.481098	0.126827	0.00215921	Growth chamber experiment 1	+
Tetracycline resistance, all mechanisms	-0.65941	0.173883	0.00215921	Growth chamber experiment 1	-
Mycofactocin system cluster	0.758755	0.201527	0.00232565	Growth chamber experiment 1	+
Menaquinone biosynthesis from chorismate via 1,4-dihydroxy-6-naphthoate	-0.246439	0.0656921	0.0023738	Growth chamber experiment 1	-
Cobalamin synthesis, Precorin-2 to Cob(II)yrinate a,c diamide, aerobic	0.397519	0.107059	0.00267505	Growth chamber experiment 1	+
Entner-Doudoroff Pathway	-0.138336	0.0373659	0.00270501	Growth chamber experiment 1	-
Antibiotic targets in metabolic pathways	-0.225669	0.0611037	0.00271757	Growth chamber experiment 1	-
Resistance to chromium compounds	-0.300611	0.0819417	0.00290509	Growth chamber experiment 1	-
Acyl-CoA thioesterase II	0.35893	0.0995978	0.0036288	Growth chamber experiment 1	+
Glycogen metabolism	-0.112481	0.0333029	0.00822878	Growth chamber experiment 1	-
Lysine fermentation	-0.206458	0.0626316	0.0106567	Growth chamber experiment 1	-
Molybdopterin cytosine dinucleotide	-0.308146	0.0936456	0.0106567	Growth chamber experiment 1	-
Degradation of branched-chain amino acids and alpha-keto acids [Leu, Val]	-0.292058	0.0894153	0.0113151	Growth chamber experiment 1	-
HMG CoA Synthesis	-0.148922	0.046368	0.0133577	Growth chamber experiment 1	-
Homogentisate pathway	-0.169747	0.053422	0.0143259	Growth chamber experiment 1	-
Histidine Degradation	-0.161406	0.0506975	0.0143259	Growth chamber experiment 1	-
Mycobacterial lipid and multidrug efflux system proteins MmpL, MmpS	0.535675	0.170199	0.015518	Growth chamber experiment 1	+
dTDP-rhamnose synthesis -- gjo	-0.137459	0.0440848	0.0163848	Growth chamber experiment 1	-
Cyanophycin Metabolism	-0.217023	0.069584	0.0163848	Growth chamber experiment 1	-
Tripartite multidrug efflux systems (of MFS type) EmrKY-TolC and EmrAB-TolC	0.647387	0.209789	0.0178673	Growth chamber experiment 1	+
Cytochrome c oxidase EC 1.9.3.1	0.324843	0.106319	0.0193695	Growth chamber experiment 1	+
Potassium-transporting ATPase	-0.209285	0.0693998	0.0212922	Growth chamber experiment 1	-
Gene Transfer Agent	0.302276	0.100282	0.0212922	Growth chamber experiment 1	+
Cadmium resistance	0.634321	0.21369	0.0242461	Growth chamber experiment 1	+
Indole-pyruvate oxidoreductase complex	0.29695	0.103431	0.0324941	Growth chamber experiment 1	+
NAD-reducing [NiFe] hydrogenase HoxFUYH(E)	0.634367	0.223393	0.0351706	Growth chamber experiment 1	+
Respiratory Complex I	-0.061757	0.022072	0.0392954	Growth chamber experiment 1	-
Urea cycle	-0.180183	0.0648889	0.0404259	Growth chamber experiment 1	-
Listeria surface proteins: Internalin-like proteins	0.477263	0.17184	0.0404259	Growth chamber experiment 1	+
Cell division related cluster including coaD	-0.151072	0.0546417	0.0411953	Growth chamber experiment 1	-
Proline Synthesis	0.225299	0.0821158	0.043168	Growth chamber experiment 1	+
TCA Cycle	-0.055115	0.020183	0.0441223	Growth chamber experiment 1	-
NADH ubiquinone oxidoreductase vs. multi-subunit cation antiporter	0.142287	0.0522153	0.0441381	Growth chamber experiment 1	+
Cell division initiation related cluster	-0.0772073	0.0284658	0.0451048	Growth chamber experiment 1	-
Chemotaxis in Escherichia coli and Bacillus subtilis	0.0987764	0.0366223	0.0457701	Growth chamber experiment 1	+
tRNA aminoacylation, Asn	-0.125151	0.0464121	0.0457701	Growth chamber experiment 1	-
Cholesterol catabolism	0.870546	0.124444	1.11839e-09	Growth chamber experiment 2	+
V-Type ATP synthase	0.764968	0.160424	0.00039271	Growth chamber experiment 2	+
Lactose utilization	-0.248457	0.0541532	0.000436427	Growth chamber experiment 2	-
Mycofactocin system cluster	1.17109	0.259103	0.000436427	Growth chamber experiment 2	+
Cobalamin synthesis, Precorin-2 to Cob(II)yrinate a,c diamide, aerobic	0.470027	0.103209	0.000436427	Growth chamber experiment 2	+
Mycobacterial FadE proteins Acyl-CoA dehydrogenase	0.635005	0.13796	0.000436427	Growth chamber experiment 2	+
CRISPR proteins	0.573008	0.129505	0.000583842	Growth chamber experiment 2	+
Nitrogen fixation	0.662974	0.156558	0.0012102	Growth chamber experiment 2	+
Acyl-CoA thioesterase II	0.477946	0.115827	0.00173205	Growth chamber experiment 2	+
Conjugative transfer	0.555596	0.138151	0.00244466	Growth chamber experiment 2	+
Sulfurtransferase and Ssec cluster	0.809607	0.203581	0.00247272	Growth chamber experiment 2	+
Ectoine synthesis	0.764733	0.192348	0.00247272	Growth chamber experiment 2	+
dTDP-rhamnose synthesis -- gjo	-0.172262	0.0444298	0.00321618	Growth chamber experiment 2	-
Dpp dipeptide ABC transport system	-0.127623	0.0329314	0.00321618	Growth chamber experiment 2	-
Galactose utilization	-0.149976	0.039113	0.00354906	Growth chamber experiment 2	-
Acyclic terpene utilization	0.979943	0.257094	0.0036501	Growth chamber experiment 2	+
Spore germinant receptors	-0.571239	0.152596	0.00451584	Growth chamber experiment 2	-
Gene Transfer Agent	0.437941	0.120368	0.00615324	Growth chamber experiment 2	+
Cell invasion-related virulence operon MCE	0.635141	0.174658	0.00615324	Growth chamber experiment 2	+
Resistance to chromium compounds	-0.305849	0.0871205	0.0094546	Growth chamber experiment 2	-
Inositol catabolism	-0.164631	0.047474	0.0105689	Growth chamber experiment 2	-
Widespread colonization island	-0.126459	0.0373166	0.0134966	Growth chamber experiment 2	-
Na-translocating NADH-quinone oxidoreductase	0.642881	0.190543	0.0136277	Growth chamber experiment 2	+
Biotin synthesis & utilization	0.234756	0.0708242	0.015527	Growth chamber experiment 2	+
Heme, hemin uptake and utilization systems in GramPositives	0.513114	0.154404	0.015527	Growth chamber experiment 2	+
Glycerol ABC transporter	-0.299628	0.090903	0.0159484	Growth chamber experiment 2	-
Ubiquinone biosynthesis	0.195691	0.0605808	0.0193774	Growth chamber experiment 2	+
Photorespiration (oxidative C2 cycle)	-0.268147	0.0848277	0.0237466	Growth chamber experiment 2	-
Lysine fermentation	0.260472	0.0835849	0.0267159	Growth chamber experiment 2	+
Glycogen metabolism	-0.123039	0.039756	0.0277644	Growth chamber experiment 2	-
Putative oxidase COG2907	0.100979	0.0329297	0.0295526	Growth chamber experiment 2	+
DNA Repair Base Excision	-0.0979435	0.0324107	0.0331995	Growth chamber experiment 2	-
Histidine Biosynthesis	0.184013	0.061564	0.0358795	Growth chamber experiment 2	+
Menaquinone biosynthesis from chorismate via 1,4-dihydroxy-6-naphthoate	-0.210755	0.0714322	0.0394808	Growth chamber experiment 2	-
DNA repair, bacterial RecBCD pathway	0.259142	0.0889077	0.0395583	Growth chamber experiment 2	+
Respiratory Complex I	-0.0866625	0.0295548	0.0395583	Growth chamber experiment 2	-
Proline, 4-hydroxyproline uptake and utilization	-0.12824	0.0437619	0.0395583	Growth chamber experiment 2	-
D-gluconate and ketogluconates metabolism	-0.195033	0.0670869	0.0395583	Growth chamber experiment 2	-
Twin-arginine translocation system related cluster	0.287837	0.0985822	0.0395583	Growth chamber experiment 2	+
FtsEX cell-division-associated signaling system	0.186058	0.0646099	0.042092	Growth chamber experiment 2	+
NADH ubiquinone oxidoreductase vs. multi-subunit cation antiporter	0.171718	0.0601854	0.0435971	Growth chamber experiment 2	+
Mycobacterial HadABC proteins ((3R)-hydroxyacyl-ACP dehydrates of FASII)	0.563657	0.197157	0.0435971	Growth chamber experiment 2	+
Lysine fermentation to crotonoyl-CoA	0.408465	0.144256	0.0445373	Growth chamber experiment 2	+
Stress proteins YciF, YciE	-0.232383	0.0819203	0.0445373	Growth chamber experiment 2	-
Flagellum	0.137509	0.0494143	0.0495609	Growth chamber experiment 2	+
Proteasome bacterial	-0.114244	0.0409723	0.0495609	Growth chamber experiment 2	-

## Sheet: Supplementary Table 5
Supplementary Table 5. Mixed effect model statistics
Greenhouse experiment tests	Bacterial Biomass	Bacterial Diversity	Bacterial Richness	Fusarium Biomass
Time	F = 14.0710	F = 85.05	F = 1.507	F = 40.16339
	P = 0.0038	P = <.0001	P = 0.2477	P = 0.0001
Treatment	F = 9.7114	F = 6.17	F = 1.097	F = 23.94037
	P = 0.0045	P = <.0001	P = 0.3710	P = 0.0002
Time:compost interaction	F = 0.7820	F = 2.86	F = 0.703	F = 0.74308
	P = 0.4836	P = 0.1043	P = 0.5179	P = 0.5002
Effect of compost across all timepoints	Bacterial Biomass	Bacterial Diversity	Bacterial Richness	Fusarium Biomass
Control v. Compost (5%)	T ratio = -3.362	T ratio = 3.173	T ratio = -0.710	T ratio = 4.682
	P = 0.0181	P = 0.0246	P = 0.7632	P = 0.0023
Control v. Compost (10%)	T ratio = -4.149	T ratio = 2.891	T ratio = -1.481	T ratio = 6.754
	P = 0.0051	P = 0.0391	P = 0.3402	P = 0.0001
Compost (5%) v. Compost (10%)	T ratio = -0.787	T ratio = -0.282	T ratio = -0.771	T ratio = 2.072
	P = 0.7189	P = 0.9573	P = 0.7286	P = 0.1457
Effect of time across all treatments	Bacterial Biomass	Bacterial Diversity	Bacterial Richness	Fusarium Biomass
Week 3 v. Week 8	T ratio = -3.751	T ratio = -9.222	T ratio = -1.228	T ratio = 6.337
	P = 0.0038	P = <.0001	P = 0.2477	P = 0.0001
